# Supplementary material for: Transcription factor Foxo1 is essential for IL-9 induction in T helper cells
Source: Nat Commun. 2017 Oct 9;8:815. doi: 10.1038/s41467-017-00674-6 (PMC5634439; doi:10.1038/s41467-017-00674-6)
Supplement: Supplementary file 1 — Supplementary information [file 41467_2017_674_MOESM1_ESM.xlsx]

## Sheet: Sheet1
Supplementary Data 1.
Gene Symbol	P.Value	logFC
4930519L02Rik	1.2e-08	-3.056
Pde10a	1.62e-08	3.728
Erg	1.84e-08	5.4
Scn5a	1.31e-07	3.265
Cog6	2.02e-07	2.01
	2.99e-07	-3.747
Scnn1a	3.97e-07	1.958
Osr2	4.16e-07	-2.673
Nkx3-2	4.82e-07	-3.379
Epsti1	5.11e-07	-2.713
Fam3c	5.81e-07	1.591
Tjp1	5.84e-07	3.961
Itih5	6.16e-07	-2.551
Fam3c	6.48e-07	1.647
Slc4a4	7.16e-07	1.905
Ear10	8.13e-07	4.118
C530014P21Rik	8.46e-07	3.271
	9e-07	-2.919
Ajuba	9.65e-07	-2.469
Gm6213	1.03e-06	-5.242
Obfc1	1.12e-06	2.315
Epsti1	1.18e-06	-2.444
Src	1.23e-06	3.161
Aldh1a3	1.24e-06	-5.014
Apol9b	1.38e-06	1.818
BC016579	1.39e-06	-3.573
Pygm	1.44e-06	-2.197
Fcrls	1.47e-06	2.089
Gad2	1.49e-06	4.77
Slk	1.68e-06	1.143
Ttc39c	1.7e-06	2.354
Spsb1	1.74e-06	3.166
Foxo1	1.8e-06	1.85
Hectd2	1.87e-06	-1.368
Gramd1b	1.91e-06	-1.168
Myo3b	2.04e-06	5.651
Adam19	2.1e-06	2.381
Ikzf3	2.33e-06	1.524
Efna5	2.35e-06	3.411
Pvrl3	2.55e-06	2.965
Nqo2	2.55e-06	-2.705
Zfp608	2.66e-06	-2.692
Ntrk3	2.66e-06	2.248
	2.67e-06	-5.239
Gja5	2.69e-06	5.417
Foxo1	2.74e-06	1.912
Pmepa1	2.87e-06	2.224
Csf2	2.93e-06	-3.555
Efna5	3.25e-06	2.834
C1ql3	3.34e-06	3.181
Ppp3ca	3.44e-06	-1.265
Wdr78	3.46e-06	2.143
Itih5	3.53e-06	-2.54
Tspan2	3.63e-06	1.131
Cdkl3	3.69e-06	1.312
Mtmr7	3.7e-06	1.232
Mllt11	3.7e-06	1.171
Adam19	3.87e-06	1.867
H2-DMb1	3.96e-06	1.313
Obfc1	4.12e-06	1.891
Ddb1	4.2e-06	0.899
Mogat2	4.32e-06	-3.677
	4.34e-06	2.809
Itgae	4.43e-06	4.472
Ksr1	4.51e-06	-0.904
Atp9b	4.56e-06	0.88
Plin2	4.83e-06	-1.064
Pvrl3	4.83e-06	3.059
Pkp4	4.93e-06	-1.246
Tspan18	5.14e-06	2.378
	5.26e-06	-1.658
1110002J07Rik	5.44e-06	2.998
Il1rn	5.48e-06	5.646
Gm16863	5.5e-06	0.944
Gm20139	5.5e-06	1.838
Rnf217	5.59e-06	2.886
Filip1l	5.68e-06	-2.42
	6.15e-06	-1.162
Meis2	6.56e-06	3.786
Sell	6.62e-06	-2.779
Pard6g	6.64e-06	1.112
Tnfsf13b	6.66e-06	4.358
Plekhd1	6.66e-06	3.64
Acbd7	6.73e-06	2.319
Oit3	6.79e-06	2.02
	6.82e-06	-1.156
Acy3	6.87e-06	-1.328
Fam171a1	6.94e-06	1.561
Tespa1	7.01e-06	-2.253
Olfr1145	7.07e-06	-1.686
Rnf19b	7.14e-06	0.804
	7.19e-06	2.925
Batf	7.29e-06	1.372
Anxa1	7.33e-06	-3.067
	7.37e-06	3.921
Fam71b	7.39e-06	-1.603
Ehd2	7.4e-06	-1.569
Gpr50	7.57e-06	0.899
Sesn3	7.66e-06	1.783
Etv4	7.81e-06	-2.499
Arl4a	7.87e-06	-0.991
Pmepa1	7.92e-06	1.482
Arl4a	7.95e-06	-0.819
Acsbg1	7.96e-06	1.237
Galnt10	8.12e-06	0.913
Trp53inp2	8.12e-06	2.719
Zfp532	8.14e-06	0.933
Sln	8.48e-06	-6.117
Tgfbr3	8.52e-06	2.131
Glcci1	8.69e-06	1.308
Il9	8.69e-06	6.472
Paxbp1	8.86e-06	1.057
Oosp1	8.88e-06	-2.51
Slc13a3	8.91e-06	-2.982
H2-DMb1	8.96e-06	0.943
Tarbp2	9.04e-06	1.292
Hapln2	9.1e-06	0.742
Dcbld1	9.12e-06	1.864
Tmco3	9.12e-06	-1.414
Gpr34	9.24e-06	-2.796
Wdr44	9.25e-06	-0.846
Fasl	9.31e-06	2.196
Ear1	9.73e-06	3.83
	1.01e-05	1.103
Ttc39c	1.01e-05	3.798
2610020H08Rik	1.02e-05	-1.895
Fhit	1.04e-05	-2.24
Map7	1.05e-05	0.945
Arhgap24	1.06e-05	2.664
Pkp4	1.07e-05	-1.31
Tax1bp1	1.08e-05	-0.869
	1.08e-05	-0.985
Stat5a	1.08e-05	1.171
Lppr2	1.11e-05	1.417
Itgae	1.12e-05	3.853
Wdr78	1.14e-05	2.543
Lair1	1.15e-05	0.939
Entpd2	1.18e-05	-1.438
Ikzf3	1.19e-05	1.071
Plk2	1.22e-05	1.858
Mapt	1.24e-05	2.307
Pnoc	1.27e-05	1.375
	1.29e-05	2.466
Mtmr10	1.3e-05	0.878
Lrp12	1.3e-05	-1.569
Lrrc4	1.33e-05	3.745
Cldn25	1.33e-05	3.331
Hic1	1.37e-05	0.796
Cd53	1.37e-05	-0.74
Cldn25	1.4e-05	3.213
Akr1b3	1.4e-05	1.305
	1.4e-05	0.84
Insl5	1.42e-05	2.874
Trerf1	1.43e-05	1.195
Gtf2a1l	1.43e-05	2.449
Neurl3	1.48e-05	1.695
	1.48e-05	-0.989
Tnfaip8l2	1.52e-05	1.212
Myadm	1.52e-05	1.655
	1.53e-05	2.808
Dst	1.54e-05	-1.135
Tax1bp1	1.56e-05	-0.688
Cd38	1.58e-05	3.385
Rnase2a	1.59e-05	4.937
Ear7	1.61e-05	3.285
Zfp652	1.63e-05	1.046
Myom1	1.64e-05	-1.816
Cnst	1.65e-05	1.419
Card6	1.66e-05	2.322
Tspan9	1.68e-05	1.442
Rab38	1.69e-05	3.771
	1.71e-05	1.578
Zfp532	1.71e-05	2.597
Prdm8	1.74e-05	-3.446
	1.79e-05	0.907
Mapre2	1.79e-05	1.354
1600014C10Rik	1.89e-05	0.989
Sgk3	1.93e-05	-0.974
Foxj3	1.93e-05	0.781
1190005I06Rik	2e-05	1.684
Fbln2	2.01e-05	1.852
Dcun1d3	2.08e-05	-1.52
Foxp3	2.09e-05	4.11
Sgk1	2.1e-05	2.543
Cdh15	2.11e-05	-1.018
Fgf2	2.12e-05	1.613
Rsph3a	2.15e-05	0.755
Pacsin1	2.15e-05	1.01
Reep3	2.17e-05	1.175
Spsb1	2.17e-05	2.852
Ipo7	2.18e-05	-0.741
1600014C10Rik	2.22e-05	0.919
Cd96	2.24e-05	3.027
Amdhd1	2.24e-05	0.807
Myc	2.25e-05	-1.365
	2.33e-05	0.63
Ube2z	2.34e-05	0.704
Sypl	2.36e-05	-0.651
Gad2	2.39e-05	5.28
	2.43e-05	-2.45
Ints4	2.44e-05	1.085
Ppfia3	2.44e-05	1.008
Grip2	2.46e-05	1.292
Arid5a	2.49e-05	1.696
Adam19	2.53e-05	2.3
Fam84a	2.54e-05	-2.96
Adprhl1	2.55e-05	-1.267
Fam213a	2.55e-05	-3.659
Cnp	2.57e-05	0.75
Slc15a3	2.58e-05	2.446
Mtmr10	2.64e-05	1.049
Btla	2.66e-05	-1.528
Isg20	2.68e-05	-2.977
Larp1b	2.71e-05	-0.822
Bcl2	2.75e-05	-0.901
Cetn2	2.75e-05	0.64
Fam170b	2.77e-05	2.5
Enpp4	2.79e-05	-1.284
Angpt1	2.8e-05	1.103
	2.82e-05	1.572
Fam84a	2.86e-05	-3.351
Ap1s3	2.86e-05	-1.337
C530014P21Rik	2.87e-05	3.481
Ces1e	2.88e-05	0.601
Stx6	2.92e-05	0.751
Slc22a17	2.95e-05	1.224
Nfkbie	2.97e-05	0.633
Mgst2	3.01e-05	-0.886
0610009L18Rik	3.04e-05	1.099
Dock5	3.06e-05	1.353
Ntrk3	3.12e-05	2.167
Nxnl2	3.13e-05	3.334
Igfbp4	3.13e-05	-0.547
Spag16	3.13e-05	1.162
Zfp608	3.13e-05	-2.911
Mgat5	3.15e-05	1.812
Pik3r1	3.17e-05	1.145
Il34	3.2e-05	1.726
Gadd45a	3.23e-05	3.096
Isg20	3.25e-05	-2.956
Lyrm9	3.25e-05	-0.616
Nup153	3.26e-05	-0.616
D830031N03Rik	3.27e-05	1.391
Polg	3.32e-05	0.928
Ctgf	3.33e-05	3.916
Arl4c	3.34e-05	1.429
Lrrk1	3.34e-05	-1.018
Gprc5b	3.35e-05	-1.035
Plcd1	3.36e-05	1.802
Slc22a7	3.4e-05	1.415
