# Supplementary material for: Transcription factor Foxo1 is essential for IL-9 induction in T helper cells
Source: Nat Commun. 2017 Oct 9;8:815. doi: 10.1038/s41467-017-00674-6 (PMC5634439; doi:10.1038/s41467-017-00674-6)
Supplement: Supplementary file 2 — Supplementary data 1 [file 41467_2017_674_MOESM2_ESM.xlsx]

## Sheet: Sheet1
Supplementary Data 2.
Gene Symbol	P.Value	logFC
H60a	1.17e-09	4.99
Il9	1.39e-09	4.708
Grp	1.46e-09	5.11
Ifng	2.64e-09	4.607
Serpina3g	3.93e-09	3.913
Il4	3.94e-09	4.112
Slc1a2	1.02e-08	3.343
Il13	1.14e-08	5.433
Mpzl2	1.63e-08	3.22
H60a	1.81e-08	3.655
Ppp1r14c	2.89e-08	-2.961
Il2	3.1e-08	2.786
Gata3	3.56e-08	3.191
Ajuba	5.1e-08	3.191
Igkv6-23///Igkv4-53///Igkv8-30///Igkj1///Igk-V28///Igkc	6.42e-08	-3.008
Olr1	7.42e-08	2.555
Gad1	9.9e-08	-3.185
Txk	1.1e-07	-2.489
Gzmc	1.18e-07	2.426
Gm7120	1.67e-07	2.302
Gpm6b	1.74e-07	2.154
Nebl	1.82e-07	-2.718
Gzmb	1.89e-07	2.156
Egr3	2.03e-07	2.222
Akr1c18	2.16e-07	2.851
Gpr183	2.37e-07	-2.066
Spp1	2.45e-07	2.086
D630039A03Rik	2.47e-07	2.088
Rai14	2.5e-07	2.034
Igkv6-23///Igkv4-53///Igkv8-30///Igkj1///Igk-V28///Igkc	2.59e-07	-2.283
Lgals7	3.28e-07	2.377
Csf2	3.8e-07	2.418
Tgtp2///Tgtp1	4.22e-07	1.861
Dclk1	4.46e-07	2.127
Cd93	5.07e-07	-1.961
Crtam	5.27e-07	1.88
Il21	5.6e-07	1.882
Tmtc2	6.45e-07	-1.93
Ccl3	7.18e-07	1.735
Ccdc184	7.76e-07	1.782
Kcnmb4	8.24e-07	-1.977
Cd86	8.41e-07	-1.856
Serpinb1a	1.07e-06	-3.28
5430427O19Rik	1.27e-06	1.873
Akr1c12///Akr1c13	1.34e-06	2.071
Mctp2	1.35e-06	-1.602
Crispld2	1.43e-06	-1.746
Ms4a4b	1.46e-06	-1.79
Egr2	1.54e-06	1.787
Shmt1	1.61e-06	1.648
Sgip1	1.63e-06	-1.624
Pfn2	1.74e-06	-1.543
	1.74e-06	2.058
Sgip1	1.74e-06	-2.255
Crispld2	1.77e-06	-1.625
Abca1	1.83e-06	-1.958
Tpbg	1.85e-06	-1.545
S100a4	1.86e-06	1.482
Bcl6	1.93e-06	-1.73
S100a6	1.94e-06	1.616
Mpzl3	1.94e-06	1.792
Il5	1.96e-06	2.201
Adat2	1.99e-06	1.617
Specc1	2.07e-06	-1.498
Egr2	2.17e-06	1.711
Pfn2	2.3e-06	-1.479
Exo1	2.42e-06	1.42
Nupr1	2.53e-06	-1.616
Enpp2	2.58e-06	-1.655
Azin2	2.71e-06	1.527
Txnip	2.73e-06	-1.384
Prss2	2.96e-06	1.495
Ahr	3.28e-06	-1.776
Gzma	3.32e-06	1.495
Dcn	3.32e-06	-1.469
Chac2	3.45e-06	1.584
Grwd1	3.46e-06	1.44
Kcnk5	3.53e-06	1.386
Iigp1	3.55e-06	1.792
Siglec5	3.63e-06	1.803
Cyp1b1	3.98e-06	-1.712
Iyd	4.19e-06	-2.441
Nupr1	4.21e-06	-1.698
Pros1	4.24e-06	1.343
Il33	4.32e-06	-1.538
Tspan6	4.42e-06	1.566
Nt5e	4.44e-06	-1.903
Klrc1	4.53e-06	-1.599
Ccl4	4.7e-06	1.365
Nop56	4.93e-06	1.377
Crispld2	4.93e-06	-1.58
Fut8	4.98e-06	-1.26
Shmt1	5.1e-06	1.341
Il3	5.2e-06	1.343
Msc	5.53e-06	1.297
Mapre2	5.59e-06	1.246
Ramp3	5.61e-06	-1.243
Wisp1	5.69e-06	1.36
Ugt1a1///Ugt1a6b///Ugt1a9///Ugt1a5///Ugt1a7c///Ugt1a10///Ugt1a6a///Ugt1a2	5.95e-06	1.449
Rnf157	5.97e-06	-1.243
Klrc1	6.01e-06	-1.416
Ugt1a1///Ugt1a6b///Ugt1a9///Ugt1a5///Ugt1a7c///Ugt1a10///Ugt1a6a///Ugt1a2	6.14e-06	1.327
Ugt1a1///Ugt1a6b///Ugt1a9///Ugt1a5///Ugt1a7c///Ugt1a10///Ugt1a6a///Ugt1a2	6.22e-06	1.241
Dclk1	6.26e-06	1.245
Heatr3	6.56e-06	1.218
Ermn	6.65e-06	-1.212
Gprc5a	6.76e-06	-1.25
Il17a	6.82e-06	-1.348
Il1r1	6.83e-06	-1.638
Abcc9	7.31e-06	-1.956
Zfp9	7.35e-06	-1.271
Rrp15	7.37e-06	1.309
Rnf157	7.7e-06	-1.305
Armcx2	7.92e-06	-1.215
St8sia1	7.93e-06	-1.225
Prr15	8.16e-06	1.542
Ebf1	8.21e-06	-1.272
Vps37b	8.33e-06	-1.293
Tspan6	8.55e-06	1.415
Rrm2	8.56e-06	1.291
Mei4	8.57e-06	1.504
Nhsl1	8.58e-06	-1.302
4930539E08Rik	8.64e-06	-1.396
Tnfsf10	8.66e-06	1.231
Mtm1	8.67e-06	1.347
Nfkbiz	8.76e-06	-1.838
Rrs1	8.79e-06	1.179
Gkap1	8.82e-06	-1.29
Casp3	9.57e-06	1.25
Cdk5rap1	9.78e-06	1.242
Gm14057///Ppp1r14c	9.91e-06	-1.736
Exo1	9.92e-06	1.339
Tmem71	1.01e-05	-1.318
Cdc6	1.07e-05	1.144
Ifi47	1.07e-05	1.264
Gpld1	1.08e-05	-1.321
Tmem2	1.09e-05	-1.459
Il13ra1	1.11e-05	-1.779
9430020K01Rik	1.12e-05	1.537
Txnip	1.14e-05	-1.153
Nop56	1.14e-05	1.118
Rora	1.15e-05	-1.577
Gprin3	1.15e-05	1.125
Galnt3	1.15e-05	-1.261
Cd93	1.15e-05	-1.932
Metrnl	1.16e-05	-1.216
Nkg7	1.2e-05	1.173
Pgp	1.2e-05	1.115
Serpinb5	1.23e-05	-1.62
Atad3a	1.24e-05	1.15
Dkc1	1.26e-05	1.262
Frmd4b	1.28e-05	-1.174
Orc1	1.28e-05	1.237
Fam114a1	1.3e-05	-1.211
Sipa1l1	1.36e-05	-1.16
Rcn3	1.38e-05	-1.238
Serpinc1	1.38e-05	1.305
Fbxo15	1.39e-05	1.513
Usp18	1.39e-05	1.166
Pdss1	1.44e-05	1.296
Prss2	1.45e-05	1.52
Lats1	1.46e-05	1.653
Lta	1.49e-05	1.129
Calcrl	1.5e-05	1.279
Nucb2	1.53e-05	-1.376
Sprr2a2///Sprr2a1	1.53e-05	1.41
Pola1	1.54e-05	1.069
6430571L13Rik	1.58e-05	1.069
Dgat1	1.58e-05	-1.198
Rrm2	1.59e-05	1.063
Srsf1	1.61e-05	1.104
Zfp36	1.62e-05	-1.261
Fam46c	1.65e-05	-1.149
Lgr4	1.67e-05	-1.344
Ccl22	1.68e-05	1.376
Fos	1.69e-05	-1.575
Slc44a1	1.71e-05	-1.039
Abcb1a	1.73e-05	1.327
Dyx1c1	1.74e-05	-1.137
Wisp1	1.77e-05	1.247
Erich2	1.78e-05	-1.58
Dkc1	1.79e-05	1.055
Il13ra1	1.84e-05	-1.243
Klhl6	1.84e-05	-1.073
Tlcd2	1.84e-05	1.066
Tnfsf8	1.87e-05	1.054
Lum	1.87e-05	-1.06
B4galt5	1.88e-05	1.275
Pus7	1.89e-05	1.024
Nolc1	1.93e-05	1.294
Zfp383	1.94e-05	-1.016
Wipi1	1.94e-05	-1.145
Dna2	1.94e-05	1.139
Jade1	1.95e-05	1.121
Rrs1	1.98e-05	1.091
Sestd1	2.01e-05	-1.132
Ebf1	2.02e-05	-1.204
Mat2a	2.02e-05	1.09
Mmp7	2.02e-05	1.765
Nolc1	2.03e-05	1.174
Hsd11b1	2.03e-05	-1.414
Iigp1	2.06e-05	1.448
Sval1	2.12e-05	1.697
Rnf19b	2.12e-05	1.1
Samhd1	2.17e-05	-1.017
Gfra1	2.21e-05	-1.384
Ikzf3	2.23e-05	1.037
Nup85	2.24e-05	0.997
Gsn	2.24e-05	1.079
Igkv6-23///Igkv4-53///Igkv8-30///Igkj1///Igk-V28///Igkc	2.24e-05	-1.35
Fam114a1	2.28e-05	-1.335
Pxdc1	2.31e-05	-1.058
Rora	2.38e-05	-1.244
Med12l	2.41e-05	-1.252
Prss2	2.43e-05	1.48
Gpr83	2.44e-05	1.036
Slfn2	2.44e-05	1.019
Tnfsf10	2.45e-05	1.057
Rad50	2.46e-05	1.13
Rpl5	2.46e-05	1.058
Tuba8	2.46e-05	1.082
Ttc27	2.47e-05	0.998
Tardbp	2.48e-05	1.041
Bid	2.49e-05	1.096
Tyms-ps///Tyms	2.5e-05	1.008
Snhg5	2.51e-05	-1.027
Lrr1	2.58e-05	1.072
Trib2	2.62e-05	-1.265
Cobll1	2.66e-05	-1.015
Vwa5a	2.67e-05	-1.231
Ttc26	2.68e-05	-1.116
Dclk1	2.75e-05	1.263
Sco1	2.77e-05	-0.979
Maged1	2.77e-05	-0.959
Nop16	2.8e-05	1.003
Adh1	2.85e-05	-1.071
Mat2a	2.85e-05	0.965
Cdca7	2.87e-05	0.951
Skp2	2.89e-05	0.983
Hspa4	2.9e-05	1.013
Cyp11a1	2.95e-05	1.303
Dnph1	2.97e-05	1.213
Timm10	2.99e-05	0.981
Crabp2	2.99e-05	1.046
Sh2d1a	2.99e-05	1.203
Folr4	3.03e-05	1.013
Hnrnpab	3.06e-05	0.945
Rapsn	3.07e-05	0.98
Rell1	3.1e-05	-0.988
Slc35a2	3.1e-05	-0.941

## Sheet: Sheet2
	logfc
Il9	4.708
Il4	4.112
Il13	5.433
Il2	2.786
Gata3	3.191
Il21	1.882
Il5	2.201
Bcl6	-1.73
Ahr	-1.776
Il17a	-1.348
Il1r1	-1.638
Rora	-1.577
